# Supplementary material for: Integrating Transcriptomics, Network Pharmacology, and Machine Learning to Reveal Transglutaminase 2 (TGM2) as a Key Target Mediating Taurocholate Efficacy in Colitis
Source: Genes (Basel). 2025 Aug 29;16(9):1024. doi: 10.3390/genes16091024 (PMC12469685; doi:10.3390/genes16091024)
Supplement: Supplementary file 1 [file genes-16-01024-s001.zip]

Archive with 4 entries (4 files):
- Table S1 Information of the TCA' targets, differentially expressed genes and the intersecting targets.xlsx
- Table S2 The primer sequences of the six target genes.xlsx
- Table S3 Performance metrics of machine learning models on training and validation datasets.xlsx
- Table S4 Molecular docking cavities of TCA with each target protein.xlsx
