# Supplementary material for: Integrating Transcriptomics, Network Pharmacology, and Machine Learning to Reveal Transglutaminase 2 (TGM2) as a Key Target Mediating Taurocholate Efficacy in Colitis
Source: Genes (Basel). 2025 Aug 29;16(9):1024. doi: 10.3390/genes16091024 (PMC12469685; doi:10.3390/genes16091024)
Supplement: Supplementary file 1 [file genes-16-01024-s001.zip › Table S1 Information of the TCA' targets, differentially expressed genes and the intersecting targets.xlsx]

## Sheet: Table S1
Table S1: Information of the TCA' targets, differentially expressed genes and the intersecting targets
TCA' targets	DEGs	The intersecting target genes
AKT1	PDE6A	TGM2
ABCB1	C2	ABCG2
PTGS2	LPCAT1	ABCB1
CYP1A2	CD55	NOS2
VCAM1	PRKG2	CASP1
MMP2	CFB	ICAM1
RELA	TIMP1	FLT1
EGFR	NAT8B	MMP9
SIRT2	NAALADL1	PTGS2
TGM2	TMEM63C	VCAM1
MTOR	RBPMS	MMP2
ICAM1	CDC14A	SERPINE1
TNF	RUNDC3B	CYP3A4
APP	AQP8	HNF4A
MAOB	DPP10	NR1H4
CASP8	RN7SKP127
PTGS1	CYP2B7P
CYP3A4	PITPNC1
NOS2	NMT2
MAPK9	SLC38A4
MAPK8	SLC6A14
NR3C2	CNTFR
GSK3B	SLC36A1
AHR	CDC25B
HDAC3	AQP11
DPP4	SEC24D
NR3C1	APOBEC3B
HNF4A	NRG4
HDAC4	S100A11
NR1H4	VLDLR
S1PR2	WDR78
CASP9	CXCL1
CASP7	AMACR
CASP6	SNX30
HSD11B1	DAPP1
MMP9	IFITM3
CASP1	CHAD
MAPK1	MT1M
ABCG2	RMDN2
SLC6A9	ACAT1
GPBAR1	CNNM2
CHRM3	PDK2
BCL2	LIPC
ADK	UGT2A3
CHRM1	ACSF2
FLT1	ARFGAP3
SERPINE1	SLC19A3
MDM2	KYNU
PARP1	PLCD1
MAPK14	C7orf31
BCL2L1	TESK2
PPARA	CD74
PRKACA	RTEL1
PSEN1	BACE2
CASP3	ACOX1
	DEPDC7
	ZFP3
	BMP3
	RNY1P5
	PI3
	SLC22A5
	INPP5J
	LRRN2
	TAP2
	ARNTL2
	SLC26A2
	CNTN3
	TGM2
	FUT8
	HLA-DRA
	FGFR2
	GNA15
	ETFDH
	SUGCT
	TRHDE
	ABCG2
	CNN2
	CNKSR3
	TTYH3
	SLC35G1
	PDIA4
	PARP9
	APOL1
	HIF1A
	LEAP2
	ABCB1
	PAQR5
	PLA2G12B
	PADI2
	SLC23A1
	FRMD1
	SLC4A10
	PSMB9
	DUOXA2
	ENC1
	ARHGEF37
	PPP2R3A
	LPIN1
	SAMD9L
	CREB3L2
	HLA-DMA
	MAGI1
	USP30
	PHLPP2
	LRP8
	MT1H
	IRAK3
	CIPC
	TRIB2
	IFITM1
	AQP7P1
	CCNJL
	OAS2
	ACKR2
	BRINP3
	XBP1
	CD44
	ARHGAP42
	CDH3
	ASB13
	HMGCS2
	TAP1
	WSCD1
	LYN
	TRIM22
	ASPHD2
	PHLDA1
	MXRA5
	CREB3L3
	ANXA1
	CXCL2
	RPS6KA2
	SERPINA1
	PAG1
	SETD9
	IGKV3D-11
	RHOU
	TAT
	ZBP1
	SEMA5A
	UNC13D
	LCN2
	TBXAS1
	TNIP3
	OTOP2
	P2RY1
	IDO1
	NFKBIZ
	BHLHE40
	RPS6KA6
	SLC25A20
	ANXA5
	HNMT
	FMO4
	ACADM
	HLA-DRB1
	MT1F
	CROT
	JAK2
	WARS
	PDE8A
	STBD1
	LIPG
	F3
	DUOX2
	CNGA1
	CD82
	IGKV3D-20
	RNF213
	OSMR
	ELL2P1
	PIK3R3
	BIRC3
	ELL2
	SLC25A34
	CDKN2B
	UBD
	ZC3H12A
	IGHV4-59
	PPARGC1A
	CLDN8
	CYP27A1
	ANKH
	IFITM2
	CPT1A
	DUSP6
	CYP2B6
	MPP7
	VNN1
	LYZ
	SLFN5
	XRCC6BP1
	ABCA12
	PCK1
	LPGAT1
	MIER3
	SERF1B
	ZDHHC23
	PSD3
	OSBPL3
	TMEM38B
	DUSP10
	KRT12
	CXCL3
	SLC7A11
	EIF5A2
	REG4
	KDELR3
	IGKV1OR9-2
	B4GALNT2
	ZNF91
	SCUBE2
	MT1P3
	CHI3L1
	FGFR3
	TRPM6
	ENPP1
	RNU4-38P
	CLYBL
	PARP14
	MAST2
	PTPN13
	ADAMTS9
	GUCA2B
	STOM
	IGKV1OR9-1
	ABAT
	CFI
	HAVCR1
	IGKV3OR2-268
	GLRA2
	EFNA1
	PHYH
	MT1A
	NPY1R
	ACVR2A
	IL1RN
	STAT1
	DRAM1
	SLC23A3
	TTPA
	PECR
	IGSF9
	STRIP2
	PTGR1
	BDH2P1
	FKBP11
	MLKL
	IFI16
	TSPAN7
	SPCS3
	PARP8
	HSD3B2
	NCOA7
	MIR8071-1
	MT1JP
	HAPLN3
	FAHD1
	KCND3
	ADH1A
	SATB2-AS1
	ARHGAP44
	SERPINB5
	CALU
	VSIG10
	PACS1
	IGHV3-52
	SEC14L1
	MT1G
	PECAM1
	MS4A10
	RNF152
	NAAA
	PRDM1
	IGKV1D-33
	PGAP3
	TCN1
	NHEJ1
	SGK2
	FNIP2
	FAIM2
	MYO1D
	HOXA6
	PBLD
	ENTPD5
	C4BPB
	IGHV3-7
	IGHV3-43
	NOS2
	RBKS
	METTL7B
	EPC1
	PKIB
	LPCAT3
	CHP2
	NUCB2
	SLC30A10
	GBP4
	SLC7A5
	SLC6A6
	IGHV3-74
	TMEM220
	SLC16A1
	HOXA2
	C1orf115
	HSD17B2
	NUDT7
	RAVER2
	IGKV1D-42
	IFI6
	MATN2
	MMP7
	NIPSNAP3A
	GBA3
	PFKFB3
	MCOLN2
	CAPN13
	FAM162A
	ACADS
	MMP3
	SULT1A1
	CPA6
	METTL7A
	GPR125
	RAC2
	PRDX6
	IGHV3OR16-7
	CARD6
	ANK3
	S100P
	TMEM56
	ST3GAL1
	ZNF664-FAM101A
	PLS3
	MMP12
	IGHV3-35
	C8orf4
	ACKR4
	TMEM92
	DHRS11
	VSIG1
	PLA2R1
	IGKV1D-16
	IGKC
	IYD
	PODXL
	SLC41A1
	IGKV2D-28
	CASP1
	HLA-DRB3
	ZNF704
	GCNT2
	SP110
	PPAP2A
	IGHV3-73
	MSN
	EPHX2
	SERPINA3
	F2R
	SELENBP1
	CWH43
	GXYLT2
	IGKV1-13
	ACVR1C
	CCDC109B
	SLC17A4
	SLC38A5
	GHR
	CHN2
	TMEM72
	CASP4
	VWF
	CLDN1
	SAMD13
	PIM2
	STEAP4
	HEG1
	PDCD4
	S100A8
	TMEM170A
	AIFM3
	LOC102724453
	EXPH5
	SOCS3
	COL6A3
	JUNB
	CXCL11
	TDP2
	MEP1B
	SLC9A7
	ELOVL5
	IGHV3OR16-8
	PCCA
	SULT1A2
	SLC16A9
	SLCO4A1
	MIR196A1
	SLC51B
	CDHR1
	CYP4F2
	XPNPEP2
	HSD17B11
	MT1E
	DUSP4
	GRAMD1C
	CTSH
	IGKV1OR2-3
	MT1X
	TGFBI
	CHPT1
	STXBP1
	IGKV1D-43
	ZNF429
	CNTN4
	LOC642131
	INSC
	APPL2
	TUBAL3
	C1R
	SELP
	PMP22
	CCL24
	XAF1
	RNF125
	RRM2
	LEF1
	C2orf88
	PXMP2
	IL1B
	SMOX
	HLA-DPA1
	IFT74
	MMP1
	GRK5
	SLC25A23
	GABRP
	PTGDR
	SLC51A
	SOCS1
	TMIGD1
	FSTL1
	FBXO16
	RMND5A
	TMED6
	RAPGEFL1
	PPARG
	ZNF57
	EVI2B
	GPX8
	IQGAP2
	CDH5
	SLC9A3R1
	RGCC
	GPR126
	G6PC
	GRAMD3
	ADH1C
	ST3GAL2
	ELK3
	CYP4X1
	SLC20A2
	UGT1A1
	SLC28A3
	LOC102725070
	ICAM1
	FCGR3A
	REG1A
	PDZD3
	MTM1
	MZB1
	BNIP3
	ENG
	HNF1A-AS1
	CCL20
	PDZK1IP1
	RAB31
	HLA-DQB1
	RGS5
	FOXP2
	ITGA5
	SLC3A1
	FOS
	IGFBP5
	IKBIP
	ARID5A
	PIGZ
	RIPK2
	LAX1
	SLC6A19
	TRIM29
	PDPN
	DDIT4
	FXYD5
	ADH6
	SPNS2
	PDK4
	SLFN11
	ELTD1
	CD40
	ENTPD1
	PLAU
	PXDC1
	FLT1
	MAPRE3
	CCDC69
	SPARC
	COL4A1
	SLC10A5
	GCOM1
	DERL3
	FLJ38379
	ABCD3
	EGR1
	TM4SF18
	EPB41L4B
	PCSK5
	RNU6-570P
	ACOT13
	TRABD2A
	UGDH
	FADS1
	PLVAP
	RN7SKP35
	MMP14
	LOXL2
	CTLA4
	CD34
	TNC
	C4B
	BGN
	AGPAT4
	F2RL2
	ASRGL1
	FYN
	GUCA2A
	MGAT4A
	LAMC1
	FCRL5
	IL1R1
	NIPAL1
	MB21D1
	GIMAP4
	IFI30
	CXCL10
	PTPRM
	IFNAR2
	PDE4B
	SH3PXD2B
	TMEM37
	EPHA2
	INPP5D
	ANO6
	SRGN
	PON3
	JAK3
	CD38
	PRR15
	KRCC1
	MMP9
	CEBPB
	PLCD3
	CYYR1
	COL1A1
	SERPING1
	IGLV6-57
	MMP10
	CHST11
	VIPR1
	GLB1L2
	CDH11
	GLCCI1
	PEA15
	GJA1
	GPR160
	MB
	EMR2
	IHH
	IGKV1OR2-108
	KDR
	ASAP1
	PLXND1
	SLC9A2
	AREG
	KCNK5
	SEMA4D
	CA12
	FMO5
	SCN9A
	BST2
	TINAG
	ROBO1
	APLNR
	TRIM36
	CD93
	GMPR
	ADM
	AKAP1
	PXDN
	HLA-DMB
	AQP9
	ANKRD22
	SEMA6A
	CXCL8
	UGP2
	TMEM236
	TMTC1
	COL1A2
	DNAJB9
	OLFM4
	FADS2
	ALPL
	GSTA1
	RGS2
	SAA2-SAA4
	VIM
	IGKV2D-24
	ADAM19
	NTRK2
	PTGS2
	MAOA
	MIR200C
	PDZK1
	UNC5CL
	MTMR11
	ZNF532
	ART3
	RETSAT
	NXPE3
	MYEOV
	THBD
	BEST2
	SERPINB9
	ACSL4
	HCLS1
	ETS1
	NAMPT
	TMEM171
	LRRC31
	CD80
	PRLR
	LDHD
	CSF2RB
	CD274
	IER3
	IGKV2D-40
	WIPF1
	KIRREL
	ITGAX
	SRI
	P2RX4
	KLHL6
	TEK
	GIMAP1-GIMAP5
	EHD3
	LDB2
	SLC2A3
	GNA11
	IL33
	LPHN2
	ITGB3
	BEST4
	SRGAP2C
	GPR39
	ACADSB
	TCF4
	CYTH4
	IL7R
	LRRC75A
	MIR215
	SNORD3B-1
	CXorf36
	CYP4F12
	LOC101059935
	NID1
	GPR183
	ADAMTS1
	THY1
	HOXB5
	PLEKHG6
	ME1
	PRPS1
	RAB8B
	CLCN2
	PLCE1
	SLC39A5
	IFI44
	ITGA2
	C3
	IL10RA
	SYT11
	COL15A1
	NNMT
	MCAM
	SRPX2
	RASGRF2
	POU2AF1
	FRRS1
	GPRC5B
	SLCO4C1
	MT-TL2
	NXPE2
	CTSK
	IGHV1OR15-1
	SCIN
	PCOLCE
	CRIP2
	PLK2
	EDN1
	TSHZ2
	BDH1
	ENPP2
	HLA-DPB1
	PLK3
	SAA2
	IGKV2D-18
	C1S
	STRADB
	COL4A2
	AKAP2
	FAM46C
	IGKV1D-27
	CYP2S1
	RASSF5
	SUCLG2
	USP2
	CALCRL
	TGFB1
	IGFBP7
	MEP1AP4
	LY6E
	SLC2A14
	GBP5
	TNFRSF9
	FBN1
	PTAFR
	GBP1
	FLI1
	NR4A2
	C4BPA
	PLA1A
	ITGB2
	S100A9
	IRF4
	NAALADL2
	ARHGDIB
	VCAM1
	GPR116
	SLC22A18AS
	PALMD
	MIR194-1
	SLC22A23
	HGF
	SDR16C5
	SLC6A20
	KLF7
	FCN3
	PLEK
	NDRG2
	CAMK2N1
	ISX
	GPD1L
	ORAI2
	THEMIS2
	KLHL5
	CHST15
	VNN2
	S1PR1
	CYTIP
	ENDOD1
	SLC16A4
	PKDCC
	ERG
	RHOH
	EDNRA
	ACKR1
	EDN3
	SLAMF7
	SIK1
	IGHV3OR15-7
	PRO2012
	ALOX5
	RNU1-59P
	IGKV2D-26
	TFF1
	DMBT1
	RHOJ
	AAED1
	LINC00152
	ADRBK2
	FMNL3
	P2RY8
	SACS
	DDC
	NAPEPLD
	LINC01123
	PCSK1
	ICAM2
	GMFG
	SLC13A2
	ANGPTL2
	NR1I2
	MFGE8
	CKB
	LOC101930405
	THRB
	IFIT3
	SMPDL3A
	CHAC1
	RNVU1-15
	SPARCL1
	SP140
	SLC43A3
	RFTN1
	PTPRC
	TMEM55A
	ELMO1
	SLA
	RNU5A-8P
	CR1
	RNF128
	IGKV6-21
	IL1A
	CA1
	CXCL9
	SLC4A4
	NCF2
	CCL2
	NAT2
	CD69
	SCD
	DYSF
	TPK1
	LRRC19
	NR4A1
	KRT7
	ARHGAP29
	ANXA6
	CEP128
	SAA1
	VCAN
	STX11
	MX2
	FMNL1
	RASGRP3
	PSAT1
	LILRB1
	FKBP10
	XK
	MGP
	TMEM45A
	PTRF
	LAMP3
	PCDH17
	SPINK4
	HNF1B
	TM4SF1
	PDCD1LG2
	HSPA13
	RNF157
	SELE
	KCNA3
	GIPC2
	IGKV1D-8
	LCP2
	CYR61
	PRKCDBP
	TFPI
	WNT5A
	ZNF204P
	CD180
	GPX7
	REG3A
	CCDC3
	CD79A
	REG1B
	RN7SL473P
	CEMIP
	LGALS1
	ATM
	CXCR1
	RASGRP1
	CD27
	BCL6
	LILRB2
	EMP3
	SLCO1B3
	IL2RA
	SATB2
	GABRA2
	AHCYL2
	CD53
	CAV2
	MSC
	GEM
	MEP1A
	SLC37A2
	PDGFRB
	ANGPTL4
	SYTL2
	ICOS
	CA2
	MAB21L3
	PTPRR
	COL12A1
	LAPTM5
	SGIP1
	MT1P1
	A1CF
	FAM49A
	CSGALNACT2
	APOBEC3G
	SPON2
	GALNT12
	LAMA4
	MMP2
	NCKAP1L
	OLFML2B
	NRG1
	NCF4
	DENND5A
	CXCR4
	HLA-DOB
	CSF3R
	AGT
	HPGDS
	ARHGAP25
	PLEKHS1
	LINC00483
	QKI
	WISP1
	DOCK8
	DSE
	BTG2
	SEPT6
	SERPINE1
	COL3A1
	TSPAN6
	CES2
	NHSL1
	ERRFI1
	PREX1
	SAMSN1
	TNFSF8
	SNX10
	IL1RAP
	CDK14
	ST8SIA4
	DOCK2
	C1orf210
	SLAMF1
	FCGR2A
	KLK1
	RGS1
	MME
	FAM160A1
	HEPACAM2
	TNFAIP2
	CAV1
	SEMA7A
	ITGAL
	HOOK1
	SELL
	LOX
	FER1L4
	FERMT2
	PRR5L
	TLR4
	TSC22D3
	TMEM163
	SERPINE2
	HLA-DQA1
	GNB4
	RBMS1P1
	SOD2
	TCEA3
	FAM65B
	CRISPLD2
	FCGR2B
	LCP1
	LUM
	SERPINB7
	CHN1
	EBF1
	CCL18
	GLIPR1
	DOCK11
	CATSPERB
	PRRX1
	CA7
	CSGALNACT1
	CD86
	RN7SL368P
	SLAMF6
	RND1
	IGHV5-78
	MCTP1
	IGKV2OR22-4
	AIM2
	PDE3A
	EMB
	BASP1
	COL5A2
	ARHGEF6
	CXorf21
	CNNM4
	FPR1
	ACSS2
	FGF2
	TRPS1
	CASP5
	FPR2
	CYP3A4
	CEP170
	JAM2
	GVINP1
	CLU
	ANGPT2
	IGLV9-49
	STC1
	MIR21
	ACPP
	SRD5A3
	MMP19
	CCL4L2
	LOC344887
	MOGAT2
	TREM1
	IKZF3
	CMBL
	GUCY1B3
	MIR192
	PTP4A3
	ALDH1L2
	SLAMF8
	RN7SL600P
	FZD5
	SPP1
	CXCR2
	ARHGAP15
	SERPINB3
	COL6A1
	LGALS2
	CES3
	TMEM144
	TIMP3
	SELPLG
	MUC1
	FCGR1A
	TAGAP
	LILRB4
	TSPAN11
	HNF4A
	SLC16A14
	DSG3
	BTK
	PDGFRA
	TMEM154
	ANO5
	ALDH1A2
	TNFSF13B
	SLC1A1
	C12orf36
	STAP2
	KCNJ15
	MYO1A
	CLMP
	MS4A8
	A2M
	MYO1F
	CCDC88A
	MUC5B
	CYP2J2
	IFI44L
	ZNF385D
	PROK2
	CECR1
	IGLV7-46
	LILRB3
	HLA-DRB5
	ANPEP
	CORO1A
	MIR155HG
	PLA2G7
	BCL2A1
	PAPPA
	LILRA1
	BIN2
	APBB1IP
	CD177
	LRRK2
	TMEM156
	GZMK
	VIL1
	CLIC2
	FCER1G
	MNDA
	IGKV5-2
	IL13RA2
	S100A12
	LY96
	CD37
	GUCY1A3
	MEDAG
	CYSLTR1
	KLK10
	PLA2G2A
	TLR6
	LHFP
	GDPD2
	IKZF1
	FAM20A
	CYP7B1
	NR1H4
	P2RX5
	MS4A12
	NR4A3
	SH3BGRL2
	TNFRSF17
	CAPN9
	BTNL8
	KMO
	C5AR1
	HTR4
	GNG11
	PTCH2
	GLT8D2
	MIR142
	TNFAIP6
	TMEM71
	FFAR2
	AKT3
	CFH
	KRT6A
	HBEGF
	HPGD
	PRKCB
	EMR3
	CHI3L2
	LILRA5
	PCDH20
	ZG16
	CCL3
	NXPE4
	CD109
	SLC11A1
	FABP1
	ERBB3
	ABCC9
	RASSF2
	TDO2
	AZGP1
	ALDOB
	HNF4G
	CXCL13
	TM6SF2
	HSD11B2
	G0S2
	SULF1
	DCN
	SCNN1B
	NEDD4L
	TRPA1
	CCL3L3
	FAM129A
	CXCL6
	LILRA3
	FOSB
	INHBA
	DEFB4B
	GPR65
	NPY4R
	FGF7P2
	SERPINB4
	CYBB
	GREM1
	GPR97
	REP15
	CCR1
	GLT1D1
	PLXNC1
	TNFRSF11B
	CLEC6A
	SCIMP
	CCL11
	SERPINF1
	FSIP2
	AKR1B10
	PARP15
	HCAR3
	KIAA0922
	TRIM40
	FAP
	STX19
	FGF7
	B3GALT1
	TNS4
	SNORD116-21
	CA4
	DDR2
	CDHR5
	BICC1
	CCL4
	FXYD3
	IGSF6
	ACSM3
	MMRN1
	STS
	CLEC4E
	SLC26A3
	BANK1
	OCLN
	EMCN
	ENPP3
	KRT6B
	GFPT2
	CFTR
	FER1L6
	FN1
	FABP2
	KLK6
	CCR7
	CXCL5
	PP7080
	P2RY10
	AKR1B1
	IL18RAP
	SLC9A3
	HHLA2
	HCAR2
	P2RY13
	NPSR1
	CCL19
	OSM
	SLCO1B7
	SLC5A1
	IL6
	FDCSP
	LRRC66
	NMUR2
	SLC26A4
	MIR223
	ACSL1
	MS4A1
	HRASLS2
	DKK1
	CTSE
	ENKUR
	C3AR1
	CCL21
	THBS2
	GPR110
	STAP1
	CD22
	POSTN
	TLR10
	CR2
	C21orf88
	TFPI2
	PI15
	MGAM
	RETNLB
	NXPE1
	DEFA5
	TCL1A
	IL24
	CPA3
	DEFA6
	CLCA1
	CLCA4
	TM4SF20
