# Supplementary material for: Integrating Transcriptomics, Network Pharmacology, and Machine Learning to Reveal Transglutaminase 2 (TGM2) as a Key Target Mediating Taurocholate Efficacy in Colitis
Source: Genes (Basel). 2025 Aug 29;16(9):1024. doi: 10.3390/genes16091024 (PMC12469685; doi:10.3390/genes16091024)
Supplement: Supplementary file 1 [file genes-16-01024-s001.zip › Table S2 The primer sequences of the six target genes.xlsx]

## Sheet: Sheet1
Table S2 The primer sequences of the six target genes
TGM2 F	AGAGTGTCGTCTCCTGCTCT
TGM2 R	GTAGGGATCCAGGGTCAGGT
MMP9 F	GCCCTGGAACTCACACGACA
MMP9 R	TTGGAAACTCACACGCCAGAAG
ABCB1 F	GTCGTGATGGAACTTGAA
ABCB1 R	GCTTTCTGTGGACACTTCTG
NOS2 F	AAGAGACGCACAGGCAGAGG
NOS2 R	AGCAGGCACACGCAATGATG
ABCG2 F	CAGCTGTGGAGCTGTTCGTA
ABCG2 R	GGCAAGAACCTCATGGGGAG
CASP1 F	CTCTCCACAGGTTCACAATC
CASP1 R	GAAGACGCAGGCTTAACTGG
