# Supplementary material for: Integrating Transcriptomics, Network Pharmacology, and Machine Learning to Reveal Transglutaminase 2 (TGM2) as a Key Target Mediating Taurocholate Efficacy in Colitis
Source: Genes (Basel). 2025 Aug 29;16(9):1024. doi: 10.3390/genes16091024 (PMC12469685; doi:10.3390/genes16091024)
Supplement: Supplementary file 1 [file genes-16-01024-s001.zip › Table S3 Performance metrics of machine learning models on training and validation datasets.xlsx]

## Sheet: Sheet1
Table S3: Performance metrics of machine learning models on training and validation datasets
Model	GSE75214				GSE73661				GSE87466
	Accuracy	Sensitivity	Specificity	AUC	Accuracy	Sensitivity	Specificity	AUC	Accuracy	Sensitivity	Specificity	AUC
RF	1	1	1	1	1	1	1	1	0.935	0.931	0.952	0.972
NNET	1	1	1	1	1	1	1	1	0.861	0.828	1	0.985
XGB	0.976	0.973	1	0.998	0.987	1	0.917	1	0.88	0.92	0.714	0.954
SVM	0.976	0.973	1	1	0.975	0.97	1	1	0.806	1	0	0.984
