# Supplementary material for: Integrating Transcriptomics, Network Pharmacology, and Machine Learning to Reveal Transglutaminase 2 (TGM2) as a Key Target Mediating Taurocholate Efficacy in Colitis
Source: Genes (Basel). 2025 Aug 29;16(9):1024. doi: 10.3390/genes16091024 (PMC12469685; doi:10.3390/genes16091024)
Supplement: Supplementary file 1 [file genes-16-01024-s001.zip › Table S4 Molecular docking cavities of TCA with each target protein.xlsx]

## Sheet: Sheet1
Table S4: Molecular docking cavities of TCA with each target protein
Protein	Cavity ID	Volume (Å³)	Center (x,y,z)	Score (kcal/mol)	Key Contact Residues
TGM2	1	14493	(23.473, 41.155, 26.941)	-10	ARG19, HIS22, GLU158, etc.
MMP9	1	1187	(36.375, 32.361, 31.569)	-8	SER129, GLU130, ASP131, etc.
ABCB1	1	24326	(137.509, 143.941, 151.012)	-9.2	HIS60, GLU183, MET191, etc.
NOS2	1	9867	(65.510, 15.112, 75.256)	-8.7	MET120, TRP194, ARG199, etc.
ABCG2	1	26944	(137.111, 138.451, 167.478)	-8.9	LEU37, PHE39, ILE42, etc.
CASP1	1	421	(45.520, 65.535, 12.905)	-6.5	PRO290, GLY291, VAL292, etc.
